# Supplementary material for: Genomic and phenotypic analysis of Vavilov’s historic landraces reveals the impact of environment and genomic islands of agronomic traits
Source: Sci Rep. 2017 Jul 6;7:4816. doi: 10.1038/s41598-017-05087-5 (PMC5500531; doi:10.1038/s41598-017-05087-5)
Supplement: Supplementary file 2 — Supplementary Table S3 [file 41598_2017_5087_MOESM2_ESM.xls]

## Sheet: Лист1
Type	Gene	Gene Position	LD-block position	SNP position	Chromosome	SnpWeight	FDR	Phenotype
Syria	Ca_18541	15637875-15639356	15330079-15945111	15641072	2	-14.993386	0.034225	Number of pods per plant
	Ca_18260	16382686-16382988	Not in LD block	16377756	3	-29.514908	0.003731	Number of pods per plant
	Ca_18260			16377756	3	-34.168943	0.016724	Number of seeds per plant
	NA		3633236-4558411	3642723	4	-33.481813	0.003731	Number of pods per plant
	--					-41.608745	0.008826	Number of seeds per plant
	Ca_15093	37824762-37828199	37797231-37878433	37824651	4	12.709650	0.034402	Plant height
	Ca_15093			37824651	4	11.866358	0.019215	Seeds weight to plant dry weight
	Ca_15093			37824651	4	25.186439	0.024301	Days from sowing to start flowering
	Ca_15093			37824651	4	7.093297	0.041556	Height of lower pod attachment
	Ca_15093			37824651	4	14.508665	0.044293	Plant width
	Ca_15093			37824651	4	6.276642	0.026993	Seeds weight per plant
	Ca_15093			37824651	4	2.918041	0.045134	Flower colour
	Ca_15093			37824651	4	2.479842	0.027737	Angle of primary branches
	Ca_15093			37824651	4	36.289743	0.032735	Days from sowing till maturity
	Ca_15093			37824675	4	36.289743	0.034402	Days from sowing till maturity
	Ca_15093			37824675	4	2.918041	0.019215	Flower colour
	Ca_15093			37824675	4	14.508665	0.024301	Plant width
	Ca_15093			37824675	4	7.093297	0.041556	Height of lower pod attachment
	Ca_15093			37824675	4	25.186439	0.044293	Days from sowing to start flowering
	Ca_15093			37824675	4	12.709650	0.026993	Plant height
	Ca_15093			37824675	4	11.866358	0.045134	Seeds weight to plant dry weight
	Ca_15093			37824675	4	2.479842	0.027737	Angle of primary branches
	Ca_15093			37824675	4	6.276642	0.032735	Seeds weight per plant
	Ca_15095	37803923-37806290		37805026	4	12.416771	0.041074	Plant height
	Ca_15095			37805026	4	11.749597	0.019980	Seeds weight to plant dry weight
	Ca_15095			37805026	4	24.860928	0.024301	Days from sowing to start flowering
	Ca_15095			37805026	4	14.175915	0.047859	Plant width
	Ca_15095			37805026	4	35.984548	0.026993	Days from sowing till maturity
	Ca_15095			37805026	4	6.207365	0.045134	Seeds weight per plant
	Ca_15095			37805026	4	2.441303	0.027737	Angle of primary branches
	Ca_15095			37805026	4	2.876981	0.032735	Flower colour
	Ca_15114	37658225-37661428	37436252-37773278	37659499	4	13.124503	0.019215	Seeds weight to plant dry weight
	Ca_15114			37659499	4	26.988739	0.024301	Days from sowing to start flowering
	Ca_15114			37659499	4	15.047006	0.047859	Plant width
	Ca_15114			37659499	4	38.917763	0.026993	Days from sowing till maturity
	Ca_15114			37659499	4	2.649499	0.027737	Angle of primary branches
	Ca_15114			37659499	4	3.065955	0.032735	Flower colour
	Ca_15114			37659516	4	13.124503	0.019215	Seeds weight to plant dry weight
	Ca_15114			37659516	4	26.988739	0.024301	Days from sowing to start flowering
	Ca_15114			37659516	4	15.047006	0.047859	Plant width
	Ca_15114			37659516	4	38.917763	0.026993	Days from sowing till maturity
	Ca_15114			37659516	4	2.649499	0.027737	Angle of primary branches
	Ca_15114			37659516	4	3.065955	0.032735	Flower colour
	Ca_15114			37659524	4	26.604431	0.048599	Days from sowing to start flowering
	Ca_15114			37659524	4	15.015798	0.029299	Plant width
	Ca_15114			37659524	4	38.521361	0.047859	Days from sowing till maturity
	Ca_15114			37659524	4	2.645064	0.029687	Angle of primary branches
	Ca_15114			37659524	4	3.069172	0.027737	Flower colour
	Ca_15152	37188385-37193428	37175086-37228061	37188483	4	10.781039	0.048757	Seeds weight to plant dry weight
	Ca_15152			37188483	4	23.233025	0.044948	Days from sowing to start flowering
	Ca_15152			37188483	4	13.232273	0.044868	Plant width
	Ca_15152			37188483	4	33.596969	0.045761	Days from sowing till maturity
	Ca_15152			37188483	4	2.299748	0.046248	Angle of primary branches
	Ca_15152			37188483	4	2.671946	0.041191	Flower colour
	NA		37797231-37878433	37878401	4	11.241642	0.048599	Seeds weight to plant dry weight
	Ca_06780	5778775-5782644	5466964-6577565	5782593	7	81.694457	0.008353	Weight of 1000 seeds
Syria+PCs	Ca_18541	15637875-15639356	15330079-15945111	15641072	2	-15.665389	0.012891	Number of pods per plant
	Ca_18541			15641072	2	-18.957808	0.037102	Number of seeds per plant
	Ca_18260	16382686-16382988	Not in LD block	16377756	3	-30.628007	0.000666	Number of pods per plant
	Ca_18260			16377756	3	-36.654867	0.003347	Number of seeds per plant
	NA		3633236-4558411	3642723	4	-35.967065	0.000666	Number of pods per plant
	--			3642723	4	-45.936665	0.000796	Number of seeds per plant
	Ca_14798	36926307-36926537	36444986-36928780	36921906	4	-15.146164	0.035079	Number of pods per plant
	Ca_14798			36921934	4	-15.146164	0.035079	Number of pods per plant
Astrakhan	Ca_00217	1731248-1734117	1655051-1848598	1732351	1	-0.475304	0.026396	Seed shape
	Ca_12942	46968371-46976822	Not in LD block	46972572	1	-3.420568	0.046703	Seed color
	Ca_17807	32156590-32158199	32060134-32154998	32154998	2	-0.445579	0.038279	Seed shape
	NA		35570366-35760262	35648207	2	-2.025245	0.012853	Seed color
	Ca_07835	2147495-2148490	Not in LD block	2145082	4	-0.573025	0.001782	Seed shape
	Ca_12123	3225869-3231274	3076169-3424597	3235996	4	2.148290	0.012853	Seed color
	Ca_12124	3240385-3245737		3242507	4	-0.510356	0.033238	Seed shape
	Ca_12131	3307100-3308791		3302269	4	2.081711	0.012853	Seed color
	Ca_08431	9412577-9417147	Not in LD block	9410036	4	-0.573995	0.033238	Seed shape
	NA		28857438-29704177	29186930	4	-1.052505	0.040941	Seed size
	Ca_14192	30295389-30312868	30277069-30426541	30315118	4	0.920398	0.045295	Seed size
	Ca_20770	48998284-49003223	48716613-48998832	48998832	4	-0.506289	0.026396	Seed shape
	Ca_05008	33124852-33137930	32649011-33339443	33132457	5	0.478289	0.049941	Seed shape
