# Supplementary material for: Genomic and phenotypic analysis of Vavilov’s historic landraces reveals the impact of environment and genomic islands of agronomic traits
Source: Sci Rep. 2017 Jul 6;7:4816. doi: 10.1038/s41598-017-05087-5 (PMC5500531; doi:10.1038/s41598-017-05087-5)
Supplement: Supplementary file 3 — Supplementary Table S4 [file 41598_2017_5087_MOESM3_ESM.xls]

## Sheet: Лист1
Gene	Gene position	Annotation
		Most similar protein sequence	Domain	GO ontology term	Putative role in stress response
Ca_18260	16382686-16382988	NA	NA	NA
Ca_18541	15637875-15639356	Cytokinin-O-glucosyltransferase OS=Medicago truncatula E-value=0	IPR002213 UDP-glucuronosyl/UDP-glucosyltransferase	GO:0008194 UDP-glycosyltransferase activity; GO:0006865 amino acid transport, biotic/abiotic stress	biotic/abiotic stress2
Ca_15095	37803923-37806290	Nudix hydrolase OS=Medicago truncatula E-value=5e-95	IPR020476 NUDIX hydrolase, IPR022927 RNA pyrophosphohydrolase RppH	GO:0006857 oligopeptide transport, GO:0009507 chloroplast, GO:0015967 diadenosine tetraphosphate catabolic process, GO:0016787 hydrolase activity, biotic/abiotic stress	biotic/abiotic stresses3
Ca_15093	37824762-37828199	ATP-dependent DNA helicase RecG OS=Geitlerinema sp. PCC 7407 E-value=6e-37	IPR014001 Helicase, superfamily 1/2, IPR011545 ATP-binding domain	GO:0004003 ATP-dependent DNA helicase activity GO:0006281 DNA repair GO:0006310 DNA recombination abiotic stress	abiotic stress4
Ca_15114	37658225-37661428	Cysteine-rich receptor-like protein kinase OS=Medicago truncatula E-value=1e-111	IPR001245 Serine-threonine/tyrosine-protein kinase catalytic domain IPR008271 Serine/threonine-protein kinase, active site	GO:0004674 protein serine/threonine kinase activity GO:0004713 protein tyrosine kinase activity GO:0005524 ATP binding nodulation	abiotic stress5
Ca_15152	37188385-37193428	SEC14 cytosolic factor / phosphoglyceride transfer family protein OS=Ipomoea nil E-value=9e-98	IPR001251 CRAL-TRIO domain	GO:0005215 transporter activity GO:0005886 plasma membrane
Ca_14798	36926307-36926537	NA	NA	NA
Ca_06780	5778775-5782644	Ribonucleotide reductase small subunit OS=Glycine max E-value=1e-170	IPR009078 Ferritin/ribonucleotide reductase-like IPR000358 Ribonucleotide reductase	GO:0004748 ribonucleoside-diphosphate reductase activity, thioredoxin disulfide as acceptor GO:0006281 DNA repair GO:0007275 multicellular organismal development GO:0016491 oxidoreductase activity GO:0046914 transition metal ion binding GO:0051726 regulation of cell cycle
Ca_14192	30295389-30312868	SNF2 family N-terminal domain containing protein OS=Tetrahymena thermophila (strain SB210) E-value=0	IPR000330 SNF2-related IPR014001 Helicase, superfamily 1/2, ATP-binding domain	GO:0003677 DNA binding GO:0004386 helicase activity GO:0005515 protein binding GO:0005524 ATP binding GO:0006338 chromatin remodeling GO:0009793 embryo development ending in seed dormancy GO:0009909 regulation of flower development GO:0010090 trichome morphogenesis GO:0010228 vegetative to reproductive phase transition of meristem GO:0016514 SWI/SNF complex GO:0022402 cell cycle process GO:004274…	abiotic/biotic stress6
Ca_12123	3225869-3231274	NA	NA	NA
Ca_12942	46968371-46976822	Trehalose-6-phosphate synthase OS=Plasmodiophora brassicae E-value=0	IPR012766 Alpha,alpha-trehalose-phosphate synthase IPR003337 Trehalose-phosphatase IPR001830 Glycosyl transferase, family 20	GO:0003824 catalytic activity GO:0003825 alpha,alpha-trehalose-phosphate synthase (UDP-forming) activity GO:0005737 cytoplasm GO:0005991 trehalose metabolic process GO:0005992 trehalose biosynthetic process GO:0009664 plant-type cell wall organization GO:0009790 embryo development GO:0009793 embryo development ending in seed dormancy GO:0009832 plant-type cell wall biogenesis GO:0010182 sugar med…	abiotic stress7
Ca_12131	3307100-3308791	Actin depolymerizing factor 4 OS=Gossypium hirsutum E-value=1e-64	IPR002108 actin-binding, cofilin/tropomyosin type	GO:0003779 Actin binding; GO:0005737 cytoplasm
Ca_07835	2147495-2148490	NA	NA	NA
Ca_00217	1731248-1734117	Serine/threonine-protein kinase OS=Medicago truncatula E-value=0	IPR001245 Serine-threonine/tyrosine-protein kinase catalytic domain; IPR008271 Serine/threonine-protein kinase, active site; IPR000858 S-locus glycoprotein; IPR001480 Bulb-type lectin domain IPR003609 Apple-like	GO:0004675 transmembrane receptor protein serine/threonine kinase activity; GO:0005524 ATP binding ; GO:0009506 Plasmodesma, GO:0030246 carbohydrate binding, GO:0048544 recognition of pollen
Ca_20770	48998284-49003223	NA	NA	NA
Ca_05008	33124852-33137930	Tetratricopeptide repeat-containing protein OS=Acanthamoeba castellanii str. Neff E-value=9e-18	IPR011990 Tetratricopeptide-like helical;	GO:0005737 Cytoplasm, GO:0016235 aggresome
Ca_12124	3240385-3245737	Serine/threonine protein kinase 38-like protein OS=Medicago truncatula E-value=0	IPR002290 Serine/threonine- / dual-specificity protein kinase, catalytic domain ; IPR020635 Tyrosine-protein kinase, catalytic domain IPR017441 Protein kinase, ATP binding site IPR008271 Serine/threonine-protein kinase, active site	GO:0004674 protein serine/threonine kinase activity; GO:0005524 ATP binding GO:0005886 plasma membrane GO:0016772 transferase activity, transferring phosphorus-containing groups
Ca_08431	9412577-9417147	R3H domain-containing protein OS=Medicago truncatula E-value=1e-172	IPR001374 Single-stranded nucleic acid binding R3H IPR024771 SUZ domain	GO:0003676 nucleic acid binding GO:0005737 cytoplasm
Ca_17807	32156590-32158199	Receptor protein kinase-like protein OS=Glycine max E-value=1e-169	IPR002290 Serine/threonine- / dual-specificity protein kinase, catalytic domain ; IPR020635 Tyrosine-protein kinase, catalytic domain IPR017441 Protein kinase, ATP binding site IPR008271 Serine/threonine-protein kinase, active site	GO:0004672 protein kinase activity GO:0005524 ATP binding GO:0006995 cellular response to nitrogen starvation GO:0009506 plasmodesma GO:0009627 systemic acquired resistance GO:0016772 transferase activity, transferring phosphorus-containing groups GO:0031347 regulation of defense response, biotic/abiotic stress	biotic/abiotic stress9,10
