# Supplementary material for: Genomic and phenotypic analysis of Vavilov’s historic landraces reveals the impact of environment and genomic islands of agronomic traits
Source: Sci Rep. 2017 Jul 6;7:4816. doi: 10.1038/s41598-017-05087-5 (PMC5500531; doi:10.1038/s41598-017-05087-5)
Supplement: Supplementary file 4 — Phenotypes+enviroment [file 41598_2017_5087_MOESM4_ESM.xls]

## Sheet: Characters
Syrian phenotypes (ICARDA 2002-2005)
Abbreviation	Character	Charater value
Days_of_flow	Days of flowering	(average value)
Days_sow_-_flow	Days sawing — start flowering	(average value)
w_seeds_/_dry_w_plant	Yield index (the weight ratio of seeds to the dry weight of all plant, %)	(average value)
N_pods_per_plant	Number pods per plant	(average value)
N_seeds_per_plant	Number seeds per plant	(average value)
Dry_w_plant_wo_seeds	Plant dry weight without seeds	(average value)
w_seeds_per_plant	seed weight per plant, g	(average value)
Dry_w_plant+seeds+roots	Plant with seeds and roots dry weight, g	(average value)
w_1000_seeds	Weight of 1000 seeds, g	(average value)
Days_sow_-_mature	Days from sowing till maturity - 90% plant mature	(average value)
width_plant	Plant canopy width, cm	(average value)
h_lower_pod	Height of lower pod attachment (cm)	(average value)
h_plant	Stem height from the soil surface up to the upper point of the plant, cm	(average value)
Angle_branches_sc	Growth habit, score	1- Erect (0-15º from vertical)
	Angle of primary branches, recorder at mid-pod filing stage.	2- Semi-erect (16-25º from vertical)
		3- Semi-spreading (26-60º from vertical)
Flow_col	Flower colour	1 – Blue
		2 – Light blue
		3 – Dark pink
		4 – Pink
		5 – Light pink
		6 – White
		7 – White-pink striped
sd_type	Seed type	Kabuli, Desi
Astrakhan phenotypes
Character	Charater range	Character value	Explanation
Seed type, word	Desi	Angular, relatevly small, owl's head
	Kabuli	Larde, irregular rounded, owl head, light
Seedling-flowering, score	1	< 20 days
	3	20 - 24
	5	25 - 30
	7	31 - 40
	9	> 40
Seedling-maturity, score	1	< 64 days	extra early maturated
	3	65 - 75	early maturated
	5	76 - 90	middle-maturated
	7	91 - 95	late-maturated
	9	> 95	very late-maturated
Growth habit, score	1	Prostarte
	2	between prostrate and spreading
	3	Spreading
	4	between spreading and erect
	5	erect, spreading in the upper part
	6	erect, slightly spreading in the upper part
	7	erect, compact
Stem - height of lower pod attachment, score	3	< 15 сm	low
	5	15- 25 cm	middle
	7	> 25 cm	high
Seed size, score (mass of 100 seeds)	1	< 50 g	very small
	3	50 -150	small
	5	151- 250	middle
	7	251- 350	large
	9	> 350	very large
Ascohyta tolerance, score	1	very weak
	3	weak
	5	middle
	7	strong
	9	very strong
Seeds per plant, score (seed productivity)	1	< 5	very little
	3	5 - 9	little
	5	10 - 20	middle
	7	21 - 30	big
	9	> 30	very big
Seed form, score	3	angular (ram's head)
	4	Rounded-angular
	5	intermediate (owl's head)
	7	pea-shaped
Seed colour, score	1	white
	3	pink
	9	ginger
	10	brown
	11	light-brown
	12	rufous
	14	black
Environment
Abbreviation	Charater
bio1	Annual Mean Temperature
Bio2	Mean Diurnal Temperature Range (Mean of monthly (max temp - min temp))
Bio4	Temperature Seasonality (standard deviation *100)
Bio7	Temp Annual Range
Bio12	Annual Precipitation
Bio15	Precipitation Seasonality (Coeff of Var)
Kgz	Koeppen-Geiger Climate Zones
Landsc	Land Suitability for Cultivation
Dem	Elevation

## Sheet: Syria_phenotypes
ID	Country_of_origin	Days_of_flow	Days_sow_-_flow	w_seeds_/_dry_w_plant	N_pods_per_plant	N_seeds_per_plant	Dry_w_plant_wo_seeds	w_seeds_per_plant	Dry_w_plant+seeds+roots	w_1000_seeds	Days_sow_-_mature	width_plant	h_lower_pod	h_plant	Angle_branches_sc	Flow_col	sd_type
VT0003_0344	Turkey	29	101	39.6	33.7	34	34.5	22.7	57.1	209.3	169	82	25	52	3	4	Kab,Des
VT0005_0347	Turkey	26	104	43.1	23.3	23	31.1	23.4	54.5	256.6	163	64	26	42	3	5	Desi
VT0006_0348	Turkey	29	101	40.4	23.7	24	62.8	22.3	85.1	327.9	168	81	28	60	3	6	Kabuli
VT0007_0349	Turkey	29	101	40.6	35	35	26.2	17.9	44.1	242.8	153	58	30	55	3	5	Desi
VT0009_0350	Turkey	28	101	41.6	34	34	43.4	21.4	64.8	294.1	162	67	27	57	3	6	Kabuli
VT0010_0351	Turkey	29	101	45.3	24.3	24	65.2	23.4	88.6	323.4	164	60	31	61	3	5	Desi
VT0011_0352	Turkey	29	101	38.8	24	24	37.9	24.2	62.1	286	172	52	32	57	1	5	Desi
VT0012_0353	Turkey	26	103	35.5	26.7	27	43.8	24.1	67.9	281.6	151	60	34	55	3	5	Desi
VT0013_0354	Turkey	29	101	44.6	29.3	29	29.8	24	53.7	221	155	65	30	53	3	4	Desi
VT0014_0355	Turkey	34	116	38.7	50.7	51	23.6	15	38.5	117	168	55	27	46	3	5	Desi
VT0015_0356	Turkey	30	101	52.3	33.7	34	21.1	23.1	44.2	172.8	156	59	24	44	3	3	Desi
VT0018_0361	Turkey	23	104	46.7	16	17	28	14.8	42.8	216	166	54	28	50	2	5	Desi
VT0019_0362	Turkey	28	101	32.4	18.3	18	37.6	18.3	55.9	283.7	171	60	28	56	2	6	Kabuli
VT0020_0364	Turkey	26	103	39.6	26.3	26	37.5	24.6	62.1	182.6	157	63	29	54	3	4	Desi
VT0021_0365	Turkey	25	101	26	30.3	30	40.3	14.2	54.5	149.7	169	57	31	55	3	6	Kabuli
VT0022_0590	Turkey	9	126	39.2	45	47.5	34.6	22.3	57	370	178	57	31	55	3	6	Kabuli
VT0025_0593	Turkey	26	101	35.1	25.3	25	36.9	19.9	56.8	255.3	151	69	32	62	4	4	Desi
VT0027_0596	Turkey	22	108	41.4	46.5	48	58.9	18.8	77.7	303	172	68	27	55	3	5	Kab,Des
VT0028_0599	Turkey	26	104	38.3	22.5	23	24.3	11.7	36	325	171	63	28	62	3	6	Kabuli
VT0029_0600	Turkey	28	101	42.8	41.3	41	36.8	17.9	54.7	317.4	172	73	27	48	3	6	Kabuli
VT0031_0603	Turkey	17	115	72.1	18	26	5.5	14.3	19.8	278	170	58	37	54	2	4	Desi
VT0033_0606	Turkey	28	101	38.8	22.3	22	33.6	21.4	55	266	166	70	25	45	3	6	Kabuli
VT0035_0608	Turkey	27	103	44.2	26.3	26	29.9	23.7	53.6	259.4	166	78	24	48	2	6	Kabuli
VT0037_0610	Turkey	29	101	32.6	47.5	59	47.5	20.3	67.8	212.4	166	65	29	48	2	6	Kabuli
VT0038_0611	Turkey	29	100	28.5	21.3	21	36.3	14.5	50.9	202.1	152	79	33	58	2	5	Desi
VT0039_0793	Turkey	30	101	57.3	37.3	37	23.2	18	41.1	222.8	166	66	25	52	3	4	Desi
VT0040_0856	Turkey	NA	134	45.5	142	145	62.5	52.1	114.6	281.2	179	50	41	70	3	5	Desi
VT0041_0857	Turkey	24	103	36.7	25.3	25	29.2	17.1	46.3	349	172	62	34	55	2	6	Kabuli
VT0042_0858	Turkey	30	103	47.7	28.3	28	38.5	24.6	63.1	266	159	64	25	51	3	6	Kabuli
VT0044_0863	Turkey	26	109	37.9	48.7	49	33.3	20.3	53.6	116	164	64	28	59	3	6	Kabuli
VT0045_0865	Turkey	26	104	49.2	32.7	33	24.6	23.7	48.3	253.1	155	52	27	48	2	3	Desi
VT0046_0866	Turkey	25	104	36.8	25	25	48.7	28.4	77.1	271.5	172	64	25	49	3	6	Kabuli
VT0047_0868	Turkey	29	101	39.6	35.7	36	17.6	11.5	29.2	222.8	153	67	25	48	3	6	Kabuli
VT0048_0871	Turkey	24	101	45.2	20	21	20.4	12.2	32.5	371	171	60	31	54	2	6	Kabuli
VT0049_0872	Turkey	26	101	40.2	30.7	31	26.4	17.7	44.1	233.5	154	52	29	52	2	4	Desi
VT0050_0874	Turkey	28	103	50.1	46.3	46	32.9	33.1	66	261	155	61	27	62	3	5	Desi
VT0051_0882	Turkey	NA	134	45.8	52	75	29.9	25.2	55.1	264.7	171	65	32	60	3	6	Kabuli
VT0052_0883	Turkey	12	120	46.1	52.8	64	26.7	20.5	47.2	188	170.5	54	24.5	38	3	6	Kabuli
VT0053_0896	Turkey	NA	140	46	91	89	27.9	23.8	51.7	198.9	175	91	NA	70	3	3	Desi
VT0054_0897	Turkey	28	101	38.6	41	41	38.5	24.2	62.7	223.3	163	69	27	49	3	1	Desi
VT0055_1558	Turkey	25	101	33	12.7	13	47.2	14.9	62.1	333.3	167	64	34	58	2	6	Kabuli
VT0056_2340	Turkey	27	104	39.2	54.3	54	35.5	22.8	50.6	265	165	68	37	70	2	6	Kabuli
VT0057_2341	Turkey	31	112	39.8	14.3	14	30.5	20.2	49.2	202.3	172	69	30	61	2	6	Kabuli
VT0058_2374	Turkey	25	103	33.6	21.3	21	32.7	16.5	49.3	386.1	171	67	28	56	3	6	Kabuli
VT0059_2394	Turkey	27	103	41.2	45.3	45	29	20.3	40.3	334.8	168	54	25	56	3	6	Kabuli
VT0060_2399	Turkey	30	101	42.4	35	35	37.3	27.3	43.1	330.3	170	64	28	53	2	6	Kabuli
VT0061_2412	Turkey	21	110	38.8	13.7	14	24.2	15.4	61.1	320	171	62	29	49	3	6	Kabuli
VT0062_2413	Turkey	29	103	38.9	15.7	16	37.4	23.8	35.5	339.8	153	63	24	54	3	6	Kabuli
VT0063_2438	Turkey	NA	NA	NA	NA	NA	NA	NA	NA	NA	NA	NA	NA	NA	NA	NA	NA
VT0065_2493	Turkey	NA	NA	NA	NA	NA	NA	NA	NA	NA	NA	NA	NA	NA	NA	NA	NA
VE0110_0191	Ethiopia	26	101	45.8	34.7	35	23.6	19.9	43.5	195	152	64	25	51	3	4	Desi
VE0111_0192	Ethiopia	27	115	59.6	102.3	129	14.7	21.7	36.4	128	161	54	13	40	3	4	Desi
VE0112_0450	Ethiopia	30	113	51.6	75	97	21.6	23	44.5	137.8	161	64	24	53	2	5	Desi
VE0113_0687	Ethiopia	24	101	41	21.3	21	10.7	7.4	18.1	131.8	149	39	20	41	2	4	Desi
VE0114_0688	Ethiopia	27	100	43	24	24	23.3	17.6	40.9	136.9	151	54	22	47	3	4	Desi
VE0115_0689	Ethiopia	18	106	34.4	18.3	18	24.3	12.8	37	194	155	48	30	50	2	4	Desi
VE0116_0690	Ethiopia	27	101	39.9	23	23	21.8	14.6	36.4	141.8	154	47	22	41	3	4	Desi
VE0117_0692	Ethiopia	30	113	55.9	87	132	13.9	17.6	31.4	99.8	159	54	16	45	3	4	Desi
VE0118_0693	Ethiopia	30	113	52.9	86.3	108	16.6	18.6	35.3	124.8	160	52	15	44	2	4	Desi
VE0119_0694	Ethiopia	31	111	47.6	147	184	14.3	13	27.3	107.8	160	54	15	44	3	4	Desi
VE0120_0695	Ethiopia	28	119	38.7	74.7	111	31.3	19.8	51.1	145	166	56	22	53	3	4	Desi
VE0121_0726	Ethiopia	NA	NA	NA	NA	NA	NA	NA	NA	NA	NA	NA	NA	NA	NA	NA	NA
VE0122_0727	Ethiopia	30	112	50	135.7	157	19.4	19.4	38.7	104	159	54	18	40	3	4	Desi
VE0123_0728	Ethiopia	31	114	53.7	58	92	13.3	15.5	28.8	114.5	160	45	16	45	2	4	Desi
VE0124_0729	Ethiopia	NA	NA	NA	NA	NA	NA	NA	NA	NA	NA	NA	NA	NA	NA	NA	NA
VE0125_0730	Ethiopia	31	112	53.7	132.3	196	22.3	25.8	48.1	114.3	159	57	16	41	2	4	Desi
VE0126_0731	Ethiopia	28	114	44.7	72	78	25.6	20.6	46.2	143.8	159	66	22	48	3	4	Desi
VE0127_0732	Ethiopia	NA	NA	NA	NA	NA	NA	NA	NA	NA	NA	NA	NA	NA	NA	NA	NA
VE0128_0733	Ethiopia	29	113	49.7	96.3	132	16.2	15.9	32.1	127.5	160	53	21	52	2	4	Desi
VE0129_0734	Ethiopia	31	113	50.8	80	102	20.7	21.3	42	126	158	46	16	40	2	4	Desi
VE0130_0740	Turkey	NA	NA	NA	NA	NA	NA	NA	NA	NA	NA	NA	NA	NA	NA	NA	NA
VE0131_0744	Ethiopia	NA	NA	NA	NA	NA	NA	NA	NA	NA	NA	NA	NA	NA	NA	NA	NA
VE0132_0745	Ethiopia	NA	NA	NA	NA	NA	NA	NA	NA	NA	NA	NA	NA	NA	NA	NA	NA
VE0133_0746	Ethiopia	NA	NA	NA	NA	NA	NA	NA	NA	NA	NA	NA	NA	NA	NA	NA	NA
VE0134_0747	Ethiopia	NA	NA	NA	NA	NA	NA	NA	NA	NA	NA	NA	NA	NA	NA	NA	NA
VE0135_0748	Ethiopia	NA	NA	NA	NA	NA	NA	NA	NA	NA	NA	NA	NA	NA	NA	NA	NA
VE0136_0749	Ethiopia	30	101	48	26.7	27	26.1	24	50	115.1	155	58	27	49	3	4	Desi
VE0137_0754	Ethiopia	NA	NA	NA	NA	NA	NA	NA	NA	NA	NA	NA	NA	NA	NA	NA	NA
VE0139_0756	Ethiopia	NA	NA	NA	NA	NA	NA	NA	NA	NA	NA	NA	NA	NA	NA	NA	NA
VE0140_0757	Ethiopia	NA	NA	NA	NA	NA	NA	NA	NA	NA	NA	NA	NA	NA	NA	NA	NA
VE0141_0758	Ethiopia	NA	NA	NA	NA	NA	NA	NA	NA	NA	NA	NA	NA	NA	NA	NA	NA
VE0142_0760	Ethiopia	NA	NA	NA	NA	NA	NA	NA	NA	NA	NA	NA	NA	NA	NA	NA	NA
VE0143_0761	Ethiopia	NA	NA	NA	NA	NA	NA	NA	NA	NA	NA	NA	NA	NA	NA	NA	NA
VE0144_0762	Ethiopia	NA	NA	NA	NA	NA	NA	NA	NA	NA	NA	NA	NA	NA	NA	NA	NA
VE0145_0763	Ethiopia	NA	NA	NA	NA	NA	NA	NA	NA	NA	NA	NA	NA	NA	NA	NA	NA
VE0146_0764	Ethiopia	NA	NA	NA	NA	NA	NA	NA	NA	NA	NA	NA	NA	NA	NA	NA	NA
VE0147_0766	Ethiopia	24	101	24.3	38.3	38	21.5	6.9	28.4	155.3	151	59	25	49	2	4	Desi
VE0148_0767	Ethiopia	29	101	46.1	30.7	31	24.7	21.1	45.8	134	158	52	22	51	3	4	Desi
VE0149_0768	Ethiopia	NA	NA	NA	NA	NA	NA	NA	NA	NA	NA	NA	NA	NA	NA	NA	NA
VE0150_0769	Ethiopia	NA	NA	NA	NA	NA	NA	NA	NA	NA	NA	NA	NA	NA	NA	NA	NA
VE0151_0771	Ethiopia	NA	NA	NA	NA	NA	NA	NA	NA	NA	NA	NA	NA	NA	NA	NA	NA
VE0152_0772	Ethiopia	NA	NA	NA	NA	NA	NA	NA	NA	NA	NA	NA	NA	NA	NA	NA	NA
VE0153_0890	Ethiopia	NA	NA	NA	NA	NA	NA	NA	NA	NA	NA	NA	NA	NA	NA	NA	NA
VE0154_1029	Ethiopia	NA	NA	NA	NA	NA	NA	NA	NA	NA	NA	NA	NA	NA	NA	NA	NA
VE0155_1210	Ethiopia	NA	NA	NA	NA	NA	NA	NA	NA	NA	NA	NA	NA	NA	NA	NA	NA
VE0156_1211	Ethiopia	NA	NA	NA	NA	NA	NA	NA	NA	NA	NA	NA	NA	NA	NA	NA	NA
VE0157_1404	Ethiopia	NA	NA	NA	NA	NA	NA	NA	NA	NA	NA	NA	NA	NA	NA	NA	NA
VE0158_1405	Ethiopia	NA	NA	NA	NA	NA	NA	NA	NA	NA	NA	NA	NA	NA	NA	NA	NA
VE0159_1406	Ethiopia	NA	NA	NA	NA	NA	NA	NA	NA	NA	NA	NA	NA	NA	NA	NA	NA
VE0161_1411	Ethiopia	NA	NA	NA	NA	NA	NA	NA	NA	NA	NA	NA	NA	NA	NA	NA	NA
VE0162_1412	Ethiopia	NA	NA	NA	NA	NA	NA	NA	NA	NA	NA	NA	NA	NA	NA	NA	NA
VE0163_1413	Ethiopia	NA	NA	NA	NA	NA	NA	NA	NA	NA	NA	NA	NA	NA	NA	NA	NA
VE0164_1417	Ethiopia	NA	NA	NA	NA	NA	NA	NA	NA	NA	NA	NA	NA	NA	NA	NA	NA
VE0165_1423	Ethiopia	NA	NA	NA	NA	NA	NA	NA	NA	NA	NA	NA	NA	NA	NA	NA	NA
VE0167_1583	Ethiopia	24	103	45.1	24	24	6.2	5.1	35	130	158	47	16	39	2	4	Desi
VE0168_1584	Ethiopia	NA	NA	NA	NA	NA	NA	NA	NA	NA	NA	NA	NA	NA	NA	NA	NA
VE0169_1586	Ethiopia	NA	NA	NA	NA	NA	NA	NA	NA	NA	NA	NA	NA	NA	NA	NA	NA
VE0170_2178	Ethiopia	NA	NA	NA	NA	NA	NA	NA	NA	NA	NA	NA	NA	NA	NA	NA	NA
VT0101_3570	Turkey	NA	NA	NA	NA	NA	NA	NA	NA	NA	NA	NA	NA	NA	NA	NA	NA

## Sheet: Astrakhan_phenotypes
ID	Country_of_origin	Seed colour, score	Seed form, score	Seed size, score (mass of 100 seeds)	Seedling-flowering, score	Seedling-maturity, score	Growth habit, score	Stem - height of lower pod attachment, score	Ascohyta tolerance, score	Seeds per plant, score (seed productivity)	Seed type, word
VT0003_0344	Turkey	10	5	5	5	3	3	3	5	3	Desi
VT0005_0347	Turkey	9	5	5	7	3	3	3	5	5	Desi
VT0006_0348	Turkey	1	5	7	7	3	3	3	5	9	Desi
VT0007_0349	Turkey	10	3	5	7	3	3	5	5	5	Desi
VT0009_0350	Turkey	10	3	7	7	3	3	3	5	9	Desi
VT0010_0351	Turkey	11	5	9	7	NA	3	5	5	5	Desi
VT0011_0352	Turkey	3	3	7	7	3	5	5	5	5	Desi
VT0012_0353	Turkey	3	3	7	7	3	3	5	5	5	Desi
VT0013_0354	Turkey	10	3	5	7	3	3	5	5	7	Desi
VT0014_0355	Turkey	9	4	3	7	3	3	5	9	9	Desi
VT0015_0356	Turkey	10	3	5	7	3	3	5	7	5	Desi
VT0018_0361	Turkey	10	3	5	5	1	5	5	5	3	Desi
VT0019_0362	Turkey	1	7	7	7	3	5	3	5	7	Kabuli
VT0020_0364	Turkey	3	3	5	5	1	3	3	5	3	Desi
VT0021_0365	Turkey	1	7	3	7	3	3	3	9	7	Kabuli
VT0022_0590	Turkey	1	5	9	7	3	3	3	7	5	Kabuli
VT0025_0593	Turkey	11	3	5	5	3	1	5	9	9	Desi
VT0027_0596	Turkey	1	5	9	5	3	3	3	5	7	Kabuli
VT0028_0599	Turkey	1	7	7	5	3	3	5	9	9	Kabuli
VT0029_0600	Turkey	1	5	7	5	3	3	3	7	7	Kabuli
VT0031_0603	Turkey	11	5	7	7	3	5	5	5	3	Desi
VT0033_0606	Turkey	1	5	7	7	3	3	5	9	9	Kabuli
VT0035_0608	Turkey	1	5	7	7	1	5	3	7	5	Kab
VT0037_0610	Turkey	1	5	5	5	1	5	3	7	5	Kabuli
VT0038_0611	Turkey	3	3	5	7	3	5	3	5	9	Desi
VT0039_0793	Turkey	10	3	7	7	3	3	5	5	5	Desi
VT0040_0856	Turkey	10	3	7	5	3	3	5	5	7	Desi
VT0041_0857	Turkey	1	7	7	NA	NA	NA	NA	NA	NA	NA
VT0042_0858	Turkey	1	7	7	5	3	3	5	5	7	Desi
VT0044_0863	Turkey	1	7	3	NA	3	NA	NA	NA	9	NA
VT0045_0865	Turkey	10	3	5	NA	NA	NA	NA	NA	NA	NA
VT0046_0866	Turkey	1	5	5	NA	NA	NA	NA	NA	NA	NA
VT0047_0868	Turkey	1	7	3	NA	NA	NA	NA	NA	NA	NA
VT0048_0871	Turkey	1	7	7	7	3	5	5	7	5	Desi
VT0049_0872	Turkey	10	4	3	NA	NA	NA	NA	NA	NA	NA
VT0050_0874	Turkey	11	4	5	NA	NA	NA	NA	NA	NA	NA
VT0051_0882	Turkey	1	7	7	NA	3	NA	NA	1	NA	NA
VT0052_0883	Turkey	1	7	5	NA	5	NA	NA	1	NA	NA
VT0053_0896	Turkey	10	3	5	NA	NA	NA	NA	NA	NA	NA
VT0054_0897	Turkey	10	3	5	NA	NA	NA	NA	NA	NA	NA
VT0055_1558	Turkey	1	7	7	5	5	5	3	9	7	Kabuli
VT0056_2340	Turkey	1	5	5	NA	NA	NA	NA	NA	NA	NA
VT0057_2341	Turkey	1	5	5	7	3	5	7	7	5	Kabuli
VT0058_2374	Turkey	1	5	9	NA	NA	NA	NA	NA	NA	NA
VT0059_2394	Turkey	1	7	5	NA	NA	NA	NA	NA	NA	NA
VT0060_2399	Turkey	1	5	9	NA	NA	NA	NA	NA	NA	NA
VT0061_2412	Turkey	1	5	5	NA	NA	NA	NA	NA	NA	NA
VT0062_2413	Turkey	1	5	5	NA	NA	NA	NA	NA	NA	NA
VT0063_2438	Turkey	1	5	5	NA	NA	NA	NA	NA	NA	NA
VT0065_2493	Turkey	1	5	5	NA	NA	NA	NA	NA	NA	NA
VE0110_0191	Ethiopia	10	3	3	7	3	3	3	7	5	Desi
VE0111_0192	Ethiopia	10	3	3	7	3	3	3	7	5	Desi
VE0112_0450	Ethiopia	10	3	3	7	3	5	3	5	3	Desi
VE0113_0687	Ethiopia	10	3	3	7	NA	5	5	5	7	Desi
VE0114_0688	Ethiopia	9	3	5	5	NA	3	5	5	7	Desi
VE0115_0689	Ethiopia	9	3	5	5	3	5	5	9	9	Desi
VE0116_0690	Ethiopia	10	3	3	5	NA	3	5	7	9	Desi
VE0117_0692	Ethiopia	14	3	3	5	NA	3	3	5	7	Desi
VE0118_0693	Ethiopia	10	3	3	5	3	5	5	7	7	Desi
VE0119_0694	Ethiopia	10	3	5	5	NA	3	3	5	5	Desi
VE0120_0695	Ethiopia	12	7	3	5	3	3	7	9	7	Desi
VE0121_0726	Ethiopia	14	3	5	NA	NA	NA	NA	NA	NA	NA
VE0122_0727	Ethiopia	9	4	5	5	3	3	3	7	5	Desi
VE0123_0728	Ethiopia	10	3	3	5	NA	5	3	5	7	Desi
VE0124_0729	Ethiopia	10	4	3	7	3	5	NA	3	NA	Desi
VE0125_0730	Ethiopia	14	3	5	5	3	5	3	5	7	Desi
VE0126_0731	Ethiopia	14	3	5	5	3	3	5	7	7	Desi
VE0127_0732	Ethiopia	9	3	5	5	3	3	5	5	7	Desi
VE0128_0733	Ethiopia	14	3	5	5	3	5	5	9	9	Desi
VE0129_0734	Ethiopia	10	3	5	5	3	5	5	7	7	Desi
VE0130_0740	Turkey	3	3	5	5	3	3	5	3	7	Desi
VE0131_0744	Ethiopia	10	3	3	NA	NA	NA	NA	NA	NA	NA
VE0132_0745	Ethiopia	14	3	5	5	3	3	3	3	5	Desi
VE0133_0746	Ethiopia	10	3	3	7	3	3	3	3	5	Desi
VE0134_0747	Ethiopia	9	3	5	5	NA	3	3	1	5	Desi
VE0135_0748	Ethiopia	14	3	5	5	NA	3	3	3	7	Desi
VE0136_0749	Ethiopia	9	3	3	7	3	3	3	1	5	Desi
VE0137_0754	Ethiopia	9	3	3	7	NA	3	3	3	5	Desi
VE0139_0756	Ethiopia	14	3	3	5	3	3	3	3	7	Desi
VE0140_0757	Ethiopia	14	3	3	5	3	3	3	1	5	Desi
VE0141_0758	Ethiopia	14	3	3	5	3	3	3	3	7	Desi
VE0142_0760	Ethiopia	9	3	3	5	3	3	5	3	5	Desi
VE0143_0761	Ethiopia	10	3	3	5	NA	3	3	3	7	Desi
VE0144_0762	Ethiopia	10	3	3	7	3	3	5	3	9	Desi
VE0145_0763	Ethiopia	10	3	3	5	3	3	3	1	5	Desi
VE0146_0764	Ethiopia	10	3	3	NA	NA	NA	NA	NA	NA	NA
VE0147_0766	Ethiopia	9	3	3	5	3	5	5	5	5	Desi
VE0148_0767	Ethiopia	10	3	3	5	3	3	5	5	7	Desi
VE0149_0768	Ethiopia	14	3	3	5	3	3	5	3	7	Desi
VE0150_0769	Ethiopia	9	3	5	7	3	3	5	7	7	Desi
VE0151_0771	Ethiopia	10	3	3	5	3	3	5	3	5	Desi
VE0152_0772	Ethiopia	14	3	3	5	3	3	5	5	9	Desi
VE0153_0890	Ethiopia	14	3	3	NA	NA	NA	NA	NA	NA	NA
VE0154_1029	Ethiopia	14	3	3	5	3	3	3	7	9	Desi
VE0155_1210	Ethiopia	10	3	5	NA	3	NA	NA	NA	5	NA
VE0156_1211	Ethiopia	14	3	3	NA	3	NA	NA	NA	3	NA
VE0157_1404	Ethiopia	10	3	5	7	3	3	3	5	5	Desi
VE0158_1405	Ethiopia	10	3	3	5	3	3	5	5	5	Desi
VE0159_1406	Ethiopia	10	3	5	5	3	3	5	5	9	Desi
VE0161_1411	Ethiopia	14	3	3	5	3	3	5	5	5	Desi
VE0162_1412	Ethiopia	10	3	3	5	3	3	5	5	9	Desi
VE0163_1413	Ethiopia	10	3	3	NA	5	NA	NA	NA	3	NA
VE0164_1417	Ethiopia	10	3	3	NA	NA	NA	NA	NA	NA	NA
VE0165_1423	Ethiopia	10	3	3	5	NA	3	3	5	5	Desi
VE0167_1583	Ethiopia	10	3	3	5	5	5	3	5	5	Desi
VE0168_1584	Ethiopia	10	3	3	NA	1	NA	NA	NA	1	NA
VE0169_1586	Ethiopia	10	3	3	NA	5	NA	NA	1	NA	NA
VE0170_2178	Ethiopia	10	3	3	7	3	3	3	5	3	Desi
VT0101_3570	Turkey	1	5	7	NA	NA	NA	NA	NA	NA	NA

## Sheet: Environment
ID	Accession_number	Year_of_collection	Country_of_origin	Region_name	LATITUDE	LONGITUDE	dem	bio_1	bio_2	bio_4	bio_7	bio_12	bio_15	alt	suit	kgz
VE0110_0191	191	1924	Ethiopia	Addis Ababa	09 00' N	38 45' E	2298	166	139	1052	188	1133	90	2322	0.969	4
VE0111_0192	192	1924	Ethiopia	Addis Ababa	09 00' N	38 45' E	2298	166	139	1052	188	1133	90	2322	0.969	4
VE0112_0450	450	1925	Ethiopia	Addis Ababa	09 00' N	38 45' E	2298	166	139	1052	188	1133	90	2322	0.969	4
VE0113_0687	687	1927	Ethiopia	East Harar	09 27' N	41 55' E	2197	166	123	877	154	898	69	2156	0.4792	8
VE0114_0688	688	1927	Ethiopia	Addis Ababa	09 00' N	38 45' E	2298	166	139	1052	188	1133	90	2322	0.969	4
VE0115_0689	689	1927	Ethiopia	East Harar	09 30' N	41 50' E	1447	223	126	1404	173	722	65	1471	0.431	8
VE0116_0690	690	1927	Ethiopia	Addis Ababa	09 00' N	38 45' E	2298	166	139	1052	188	1133	90	2322	0.969	4
VE0117_0692	692	1927	Ethiopia	Addis Ababa	09 00' N	38 45' E	2298	166	139	1052	188	1133	90	2322	0.969	4
VE0118_0693	693	1927	Ethiopia	East Harar	09 18' N	42 07' E	1976	181	121	775	150	741	64	2002	0.57874	8
VE0119_0694	694	1927	Ethiopia	East Harar	09 27' N	41 55' E	2197	166	123	877	154	898	69	2156	0.4792	8
VE0120_0695	695	1927	Ethiopia	Addis Ababa	09 00' N	38 45' E	2298	166	139	1052	188	1133	90	2322	0.969	4
VE0121_0726	726	1927	Ethiopia	East Harar	09 04' N	41 42' E	1936	173	125	655	149	897	64	1991	0.554973	8
VE0122_0727	727	1927	Ethiopia	East Harar	09 18' N	41 26' E	2210	163	127	793	157	1073	73	2190	0.763443	8
VE0123_0728	728	1927	Ethiopia	Addis Ababa	09 00' N	38 45' E	2298	166	139	1052	188	1133	90	2322	0.969	4
VE0124_0729	729	1927	Ethiopia	East Harar	09 18' N	42 07' E	1976	181	121	775	150	741	64	2002	0.57874	8
VE0125_0730	730	1927	Ethiopia	East Harar	09 13' N	41 09' E	2106	170	131	885	164	1116	69	2152	0.846387	8
VE0126_0731	731	1927	Ethiopia	Addis Ababa	09 00' N	38 45' E	2298	166	139	1052	188	1133	90	2322	0.969	4
VE0127_0732	732	1927	Ethiopia	Addis Ababa	09 00' N	38 45' E	2298	166	139	1052	188	1133	90	2322	0.969	4
VE0128_0733	733	1927	Ethiopia	Addis Ababa	09 00' N	38 45' E	2298	166	139	1052	188	1133	90	2322	0.969	4
VE0129_0734	734	1927	Ethiopia	North Shewa	09 04' N	38 59' E	2425	161	135	1069	182	1043	91	2458	0.963851	4
VE0130_0740	740	1927	Turkey	Trabzon	41 00' N	39 43' E	103	142	69	5521	221	875	31	76	0.164167	6
VE0131_0744	744	1927	Ethiopia	Asmara	15 20' N	38 54' E	2325	166	144	1410	197	479	131	2315	0.0758	7
VE0132_0745	745	1927	Ethiopia	North Shewa	09 35' N	39 43' E	2756	149	127	1564	187	957	109	2726	0.954267	4
VE0133_0746	746	1927	Ethiopia	West Gojam	11 15' N	36 49' E	2140	168	149	758	202	1561	99	2118	0.943467	4
VE0134_0747	747	1927	Ethiopia	North Shewa	09 46' N	38 30' E	2700	141	134	1372	190	1125	103	2702	0.950333	4
VE0135_0748	748	1927	Ethiopia	North Shewa	09 55' N	38 19' E	2524	158	130	1432	184	1093	104	2535	0.954156	4
VE0136_0749	749	1927	Ethiopia	West Gojam	11 36' N	36 57' E	2012	180	146	1048	202	1467	112	1978	0.94402	4
VE0137_0754	754	1927	Ethiopia	Central Tigray	14 07' N	38 43' E	2119	184	159	1518	226	656	134	2122	0.193684	4
VE0139_0756	756	1927	Ethiopia	West Gojam	12 36' N	37 27' E	2138	193	139	1467	194	1151	113	2126	0.8984	4
VE0140_0757	757	1927	Ethiopia	Central Tigray	14 38' N	38 49' E	2025	183	164	1436	225	659	134	2037	0.151153	5
VE0141_0758	758	1927	Ethiopia	West Gojam	12 36' N	37 27' E	2138	193	139	1467	194	1151	113	2126	0.8984	4
VE0142_0760	760	1927	Ethiopia	Central Tigray	14 38' N	38 49' E	2025	183	164	1436	225	659	134	2037	0.151153	5
VE0143_0761	761	1927	Ethiopia	North Shewa	09 56' N	38 27' E	2097	182	137	1599	187	982	107	2108	0.938993	4
VE0144_0762	762	1927	Ethiopia	North Shewa	09 35' N	38 55' E	2659	143	133	1263	185	1027	104	2661	0.96	4
VE0145_0763	763	1927	Ethiopia	North Shewa	09 47' N	38 54' E	2626	143	134	1317	189	1034	106	2639	0.944133	4
VE0146_0764	764	1927	Ethiopia	North Shewa	09 56' N	38 27' E	2097	182	137	1599	187	982	107	2108	0.938993	4
VE0147_0766	766	1927	Ethiopia	West Gojam	12 12' N	37 00' E	1887	198	138	1202	187	1226	117	1885	0.9091	4
VE0148_0767	767	1927	Ethiopia	West Gojam	12 20' N	37 34' N	1919	200	147	1281	192	1069	122	1958	0.918522	4
VE0149_0768	768	1927	Ethiopia	East Harar	09 24' N	41 33' E	2249	160	126	798	156	1052	75	2227	0.58694	8
VE0150_0769	769	1927	Ethiopia	East Harar	09 24' N	41 33' E	2249	160	126	798	156	1052	75	2227	0.58694	8
VE0151_0771	771	1927	Ethiopia	North Gondar	12 54' N	37 44' E	2745	134	136	1141	191	1040	118	2708	0.846467	4
VE0152_0772	772	1927	Ethiopia	Asmara	15 20' N	38 56' E	2346	166	142	1393	196	466	131	2336	0.071422	7
VE0153_0890	890	1927	Ethiopia	Addis Ababa	09 00' N	38 45' E	2298	166	139	1052	188	1133	90	2322	0.969	4
VE0154_1029	1029	1928	Ethiopia	Addis Ababa	09 00' N	38 45' E	2298	166	139	1052	188	1133	90	2322	0.969	4
VE0155_1210	1210	1949	Ethiopia	Addis Ababa	09 00' N	38 45' E	2298	166	139	1052	188	1133	90	2322	0.969	4
VE0156_1211	1211	1949	Ethiopia	Addis Ababa	09 00' N	38 45' E	2298	166	139	1052	188	1133	90	2322	0.969	4
VE0157_1404	1404	1961	Ethiopia	West Gojam	12 27' N	37 27' E	1948	205	142	1342	185	1069	118	1865	0.9074	4
VE0158_1405	1405	1961	Ethiopia	West Gojam	11 33' N	37 21' E	1858	192	145	1372	211	1435	121	1831	0.93384	4
VE0159_1406	1406	1961	Ethiopia	East Harar	09 18' N	42 07' E	1976	181	121	775	150	741	64	2002	0.57874	8
VE0161_1411	1411	1961	Ethiopia	Dila	06 24' N	38 18' E	1548	209	148	754	193	1063	50	1520	0.98306	4
VE0162_1412	1412	1961	Ethiopia	Massawa	15 36' N	39 26' E	16	289	115	3319	206	193	72	7	0.01276	7
VE0163_1413	1413	1961	Ethiopia	Asmara	15 20' N	38 54' E	2325	166	144	1410	197	479	131	2315	0.0758	7
VE0164_1417	1417	1961	Ethiopia	Asmara	15 20' N	38 54' E	2325	166	144	1410	197	479	131	2315	0.0758	7
VE0165_1423	1423	1961	Ethiopia	Addis Ababa	09 00' N	38 45' E	2298	166	139	1052	188	1133	90	2322	0.969	4
VE0167_1583	1583	1970	Ethiopia	Addis Ababa	09 00' N	38 45' E	2298	166	139	1052	188	1133	90	2322	0.969	4
VE0168_1584	1584	1970	Ethiopia	Addis Ababa	09 00' N	38 45' E	2298	166	139	1052	188	1133	90	2322	0.969	4
VE0169_1586	1586	1970	Ethiopia	Addis Ababa	09 00' N	38 45' E	2298	166	139	1052	188	1133	90	2322	0.969	4
VE0170_2178	2178	1980	Ethiopia	Addis Ababa	09 00' N	38 45' E	2298	166	139	1052	188	1133	90	2322	0.969	4
VT0003_0344	344	1925	Turkey	Ankara	39 50' N	32 30' E	1052	108	120	7512	336	397	41	1028	0.65225	5
VT0005_0347	347	1925	Turkey	Afyonkarahisar	38 45' N	30 32' E	1086	110	114	7084	315	435	35	1085	0.875333	5
VT0006_0348	348	1925	Turkey	Afyonkarahisar	39 40' N	31 00' E	1019	104	105	7305	309	432	36	1018	0.864417	5
VT0007_0349	349	1925	Turkey	Kaisery	38 43' N	35 28' E	1056	106	142	7474	361	385	44	1054	0.637389	4
VT0009_0350	350	1925	Turkey	Kaisery	38 43' N	35 28' E	1056	106	142	7474	361	385	44	1054	0.637389	4
VT0010_0351	351	1925	Turkey	Konya	39 01' N	33 17' E	932	109	121	7634	334	421	56	947	0.687182	5
VT0011_0352	352	1925	Turkey	Antalya	36 55' N	34 54' E	30	191	94	6366	265	700	75	21	0.929433	6
VT0012_0353	353	1925	Turkey	Kaisery	37 39' N	34 33' E	1470	94	121	7358	332	346	52	1494	0.80144	4
VT0013_0354	354	1925	Turkey	Kaisery	38 00' N	34 22' E	1211	106	128	7383	339	321	51	1217	0.632867	4
VT0014_0355	355	1925	Turkey	Afyonkarahisar	38 36' N	27 04' E	53	172	109	6479	286	639	77	21	0.901324	6
VT0015_0356	356	1925	Turkey	Izmir	39 11' N	27 36'E	183	151	119	7116	311	664	68	207	0.923133	6
VT0018_0361	361	1925	Turkey	Yozgad	39 49' N	34 48' E	1327	88	113	7205	315	539	48	1318	0.57608	5
VT0019_0362	362	1925	Turkey	Yozgad	39 49' N	34 48' E	1327	88	113	7205	315	539	48	1318	0.57608	5
VT0020_0364	364	1925	Turkey	Samsun	41 17' N	36 19' E	78	137	76	5656	233	697	27	121	0.855556	6
VT0021_0365	365	1925	Turkey	Corum	41 07' N	34 35' E	409	128	98	6584	282	532	25	397	0.942555	6
VT0022_0590	590	1926	Turkey	Izmir	39 38' N	27 52' E	180	139	112	6951	300	634	58	217	0.901128	6
VT0025_0593	593	1926	Turkey	Afyonkarahisar	38 30' N	27 42' E	64	165	130	6985	320	651	74	86	0.9474	6
VT0027_0596	596	1926	Turkey	Afyonkarahisar	38 27' N	27 42' E	193	159	130	6928	320	671	74	206	0.95272	6
VT0028_0599	599	1926	Turkey	Aydin	37 45' N	28 00' E	323	163	132	6923	325	693	76	326	0.975	6
VT0029_0600	600	1926	Turkey	Aydin	37 45' N	28 00' E	323	163	132	6923	325	693	76	326	0.975	6
VT0031_0603	603	1926	Turkey	Denizli	37 45' N	29 15' E	672	141	124	7143	322	574	59	698	0.981	6
VT0033_0606	606	1926	Turkey	Antalya	36 53' N	30 40' E	43	188	107	6276	282	1009	95	20	0.972022	NA
VT0035_0608	608	1926	Turkey	Afyonkarahisar	38 45' N	28 00'	458	145	124	6954	313	652	69	424	0.9555	6
VT0037_0610	610	1926	Turkey	Kahramanmaras	37 36' N	36 56' E	689	153	122	8323	353	668	75	718	0.88714	4
VT0038_0611	611	1926	Turkey	Burdur	37 30' N	30 00' E	1239	116	127	7253	329	479	48	1179	0.96425	6
VT0039_0793	793	1927	Turkey	Erzurum	41 11' N	41 48' E	683	100	103	7253	307	784	17	912	0.727367	3
VT0040_0856	856	1927	Turkey	Bursa	40 11' N	29 04' E	236	137	107	6365	287	642	36	224	0.980933	NA
VT0041_0857	857	1927	Turkey	Bursa	40 11' N	29 04' E	236	137	107	6365	287	642	36	224	0.980933	NA
VT0042_0858	858	1927	Turkey	Burdur	37 46' N	30 33' E	1071	119	124	7068	323	537	53	1063	0.969773	6
VT0044_0863	863	1927	Turkey	Kastamonu	41 30' N	34 12' E	576	116	89	6480	272	642	20	562	0.9527	6
VT0045_0865	865	1927	Turkey	Kastamonu	41 54' N	33 00' E	107	132	95	5972	262	807	26	80	0.483	6
VT0046_0866	866	1927	Turkey	Kastamonu	41 23' N	33 46' E	821	99	105	6921	302	522	30	880	0.940811	6
VT0047_0868	868	1927	Turkey	Tokat	40 25' N	36 30' E	1398	83	119	7162	323	485	42	1349	0.9625	6
VT0048_0871	871	1927	Turkey	Tokat	40 25' N	36 30' E	1398	83	119	7162	323	485	42	1349	0.9625	6
VT0049_0872	872	1927	Turkey	Tokat	40 25' N	36 30' E	1398	83	119	7162	323	485	42	1349	0.9625	6
VT0050_0874	874	1927	Turkey	Tokat	40 25' N	36 30' E	1398	83	119	7162	323	485	42	1349	0.9625	6
VT0051_0882	882	1927	Turkey	Corum	40 52' N	35 12' E	816	109	111	7007	304	441	36	828	0.94168	6
VT0052_0883	883	1927	Turkey	Kahramanmaras	38 00' N	37 00' E	1308	95	133	8100	374	530	57	1379	0.8215	4
VT0053_0896	896	1927	Turkey	Diyrbakir	38 05' N	40 20' E	652	157	133	9505	401	566	70	648	0.786333	6
VT0054_0897	897	1927	Turkey	Diyrbakir	38 05' N	40 20' E	652	157	133	9505	401	566	70	648	0.786333	6
VT0055_1558	1558	1969	Turkey	Eskisekir	39 47' N	30 30' E	802	109	114	7397	320	397	37	794	0.955467	5
VT0056_2340	2340	1990	Turkey	Izmir	38 25' N	27 08' E	84	173	105	6472	283	667	82	49	0.92889	6
VT0057_2341	2341	1990	Turkey	Izmir	38 25' N	27 08' E	84	173	105	6472	283	667	82	49	0.92889	6
VT0058_2374	2374	1982	Turkey	Izmir	38 25' N	27 08' E	84	173	105	6472	283	667	82	49	0.92889	6
VT0059_2394	2394	1982	Turkey	Izmir	38 25' N	27 08' E	84	173	105	6472	283	667	82	49	0.92889	6
VT0060_2399	2399	1989	Turkey	Ankara	39 55' N	32 51' E	898	115	125	7520	340	384	38	886	0.631	5
VT0061_2412	2412	1982	Turkey	Ankara	39 55' N	32 51' E	898	115	125	7520	340	384	38	886	0.631	5
VT0062_2413	2413	1982	Turkey	Ankara	39 55' N	32 51' E	898	115	125	7520	340	384	38	886	0.631	5

## Sheet: Genetic_information
ID	VIR_accession_number	Country_of_origin
VE0110_0191	191	Ethiopia
VE0111_0192	192	Ethiopia
VE0112_0450	450	Ethiopia
VE0113_0687	687	Ethiopia
VE0114_0688	688	Ethiopia
VE0115_0689	689	Ethiopia
VE0116_0690	690	Ethiopia
VE0117_0692	692	Ethiopia
VE0118_0693	693	Ethiopia
VE0119_0694	694	Ethiopia
VE0120_0695	695	Ethiopia
VE0121_0726	726	Ethiopia
VE0122_0727	727	Ethiopia
VE0123_0728	728	Ethiopia
VE0124_0729	729	Ethiopia
VE0125_0730	730	Ethiopia
VE0126_0731	731	Ethiopia
VE0127_0732	732	Ethiopia
VE0128_0733	733	Ethiopia
VE0129_0734	734	Ethiopia
VE0130_0740	740	Ethiopia
VE0131_0744	744	Ethiopia
VE0132_0745	745	Ethiopia
VE0133_0746	746	Ethiopia
VE0134_0747	747	Ethiopia
VE0135_0748	748	Ethiopia
VE0136_0749	749	Ethiopia
VE0137_0754	754	Ethiopia
VE0139_0756	756	Ethiopia
VE0140_0757	757	Ethiopia
VE0141_0758	758	Ethiopia
VE0142_0760	760	Ethiopia
VE0143_0761	761	Ethiopia
VE0144_0762	762	Ethiopia
VE0145_0763	763	Ethiopia
VE0146_0764	764	Ethiopia
VE0147_0766	766	Ethiopia
VE0148_0767	767	Ethiopia
VE0149_0768	768	Ethiopia
VE0150_0769	769	Ethiopia
VE0151_0771	771	Ethiopia
VE0152_0772	772	Ethiopia
VE0153_0890	890	Ethiopia
VE0154_1029	1029	Ethiopia
VE0155_1210	1210	Ethiopia
VE0156_1211	1211	Ethiopia
VE0157_1404	1404	Ethiopia
VE0158_1405	1405	Ethiopia
VE0159_1406	1406	Ethiopia
VE0161_1411	1411	Ethiopia
VE0162_1412	1412	Ethiopia
VE0163_1413	1413	Ethiopia
VE0164_1417	1417	Ethiopia
VE0165_1423	1423	Ethiopia
VE0167_1583	1583	Ethiopia
VE0168_1584	1584	Ethiopia
VE0169_1586	1586	Ethiopia
VE0170_2178	2178	Ethiopia
VE0172_3036	3036	Ethiopia
VE0173_3461	3461	Ethiopia
VE0174_3587	3587	Ethiopia
VE1411_0002	1411	Ethiopia
VE1413_0002	1413	Ethiopia
VT0003_0344	344	Turkey
VT0005_0347	347	Turkey
VT0006_0348	348	Turkey
VT0007_0349	349	Turkey
VT0008_0349	349	Turkey
VT0009_0350	350	Turkey
VT0010_0351	351	Turkey
VT0011_0352	352	Turkey
VT0012_0353	353	Turkey
VT0013_0354	354	Turkey
VT0014_0355	355	Turkey
VT0015_0356	356	Turkey
VT0018_0361	361	Turkey
VT0019_0362	362	Turkey
VT0020_0364	364	Turkey
VT0021_0365	365	Turkey
VT0022_0590	590	Turkey
VT0025_0593	593	Turkey
VT0027_0596	596	Turkey
VT0028_0599	599	Turkey
VT0029_0600	600	Turkey
VT0031_0603	603	Turkey
VT0033_0606	606	Turkey
VT0035_0608	608	Turkey
VT0037_0610	610	Turkey
VT0038_0611	611	Turkey
VT0039_0793	793	Turkey
VT0040_0856	856	Turkey
VT0041_0857	857	Turkey
VT0042_0858	858	Turkey
VT0044_0863	863	Turkey
VT0045_0865	865	Turkey
VT0046_0866	866	Turkey
VT0047_0868	868	Turkey
VT0048_0871	871	Turkey
VT0049_0872	872	Turkey
VT0050_0874	874	Turkey
VT0051_0882	882	Turkey
VT0052_0883	883	Turkey
VT0053_0896	896	Turkey
VT0054_0897	897	Turkey
VT0055_1558	1558	Turkey
VT0056_2340	2340	Turkey
VT0057_2341	2341	Turkey
VT0058_2374	2374	Turkey
VT0059_2394	2394	Turkey
VT0060_2399	2399	Turkey
VT0061_2412	2412	Turkey
VT0062_2413	2413	Turkey
VT0063_2438	2438	Turkey
VT0065_2493	2493	Turkey
VT0066_3055	3055	Turkey
VT0068_3083	3083	Turkey
VT0071_3200	3200	Turkey
VT0072_3264	3264	Turkey
VT0073_3271	3271	Turkey
VT0075_3273	3273	Turkey
VT0076_3274	3274	Turkey
VT0077_3275	3275	Turkey
VT0078_3293	3293	Turkey
VT0080_3297	3297	Turkey
VT0081_3298	3298	Turkey
VT0083_3428	3428	Turkey
VT0084_3438	3438	Turkey
VT0085_3439	3439	Turkey
VT0087_3442	3442	Turkey
VT0088_3462	3462	Turkey
VT0089_3473	3473	Turkey
VT0091_3516	3516	Turkey
VT0092_3517	3517	Turkey
VT0094_3519	3519	Turkey
VT0096_3521	3521	Turkey
VT0098_3529	3529	Turkey
VT0099_3530	3530	Turkey
VT0100_3563	3563	Turkey
VT0101_3570	3570	Turkey
VT0102_3571	3571	Turkey
VT0103_3572	3572	Turkey
VT0104_3593	3593	Turkey
VT0105_3594	3594	Turkey
VT0106_3595	3595	Turkey
VT0107_3596	3596	Turkey
VT0108_3597	3597	Turkey
VT0109_3598	3598	Turkey
